# Supplementary material for: Evolutionary pathways to SARS-CoV-2 resistance are opened and closed by epistasis acting on ACE2
Source: PLoS Biol. 2021 Dec 21;19(12):e3001510. doi: 10.1371/journal.pbio.3001510 (PMC8730403; doi:10.1371/journal.pbio.3001510)
Supplement: S1 Data — (XLSX) [file pbio.3001510.s016.xlsx]

## Sheet: Fig 1D
Sample	Fold change Singlets/Cells/GFP+ | Median (Comp-APC-A :: null) relative to blank	mean	std deviation
Human	1.01891
Human + Covid 1	4.40528	4.76822	0.87536
Human + Covid 1	4.13271
Human + Covid 1	5.76668
Human + Covid 2	6.85123	7.43156	0.782188
Human + Covid 2	7.12237
Human + Covid 2	8.32108
Bat	1.00749
Bat + Covid 1	1.02176	1.0151	0.0091746
Bat + Covid 1	1.00464
Bat + Covid 1	1.01891
Bat + Covid 2	0.977524	0.977524	0.00285408
Bat + Covid 2	0.97467
Bat + Covid 2	0.980378
Dog	0.996076
Dog + Covid 1	4.61791	4.14128	0.456734
Dog + Covid 1	3.70746
Dog + Covid 1	4.09847
Dog + Covid 2	2.5487	2.98062	0.532922
Dog + Covid 2	2.81698
Dog + Covid 2	3.57617
Mouse	0.977524
Mouse + Covid 1	1.02462	1.02081	0.00435969
Mouse + Covid 1	1.01605
Mouse + Covid 1	1.02176
Mouse + Covid 2	0.977524	0.976573	0.00164781
Mouse + Covid 2	0.977524
Mouse + Covid 2	0.97467
Pangolin	1.00476
Pangolin + Covid 1	1.29009	1.31658	0.0306894
Pangolin + Covid 1	1.30945
Pangolin + Covid 1	1.35021
Pangolin + Covid 2	1.88825	1.83085	0.0686791
Pangolin + Covid 2	1.75476
Pangolin + Covid 2	1.84953

## Sheet: Fig 1E
ACE2	Relative luciferase units	Average	SD
Empty	2132	2488	439.615
Empty	2486
Empty	3108
Empty	2226
human ACE2	62631	51766	8192.95
human ACE2	44839
human ACE2	46083
human ACE2	53511
dog Ace2	80566	78373.5	4164.47
dog Ace2	73613
dog Ace2	82918
dog Ace2	76397
bat Ace2	2626	2197	332.993
bat Ace2	2166
bat Ace2	1813
bat Ace2	2183
mouse Ace2	1763	2259.25	660.573
mouse Ace2	2963
mouse Ace2	1633
mouse Ace2	2678
Pangolin Ace2	71227	60818	7043.76
Pangolin Ace2	56470
Pangolin Ace2	59057
Pangolin Ace2	56518

## Sheet: Fig 1F, G
ACE2	Time (min)	baselined fluoresence
		replicate 1	replicate 2	replicate 3	replicate 4	replicate 5	replicate 6
Human
	10	7317.5	6581.5	7151.5	5387.5
	60	26302.5	24919.5	25845.5	24632.5
	120	49270.5	46846.5	48468.5	47579.5
Bat
	10	4015.75	4123.75	3901.75	3433.75
	60	12586.8	12306.8	12031.8	11972.8
	120	24046.8	23419.8	23213.8	23383.8
Dog
	10	4663.67	4276.67	4232.67
	60	16795.7	14293.7	12810.7
	120	32626.7	27660.7	24464.7
Mouse
	10	8317	8459	8892
	60	44399	46292	46804
	120	77324	79148	79414
Pangolin
	10	3489.33	3497.33	3316.33	3495.33	3430.33	3637.33
	60	5770.33	5737.33	5719.33	5742.33	5729.33	5777.33
	120	8859.33	8818.33	8750.33	8719.33	8610.33	8745.33

## Sheet: Fig 2C
ACE2 site	FUBAR dN/dS	PAML M8 dN/dS	average
24	9.45659	2.085	5.77079
79	2.99356	1.724	2.35878
82	0.89885	1.21	1.05442
83	0.410646	0.394	0.402323
84	0.480449	1.397	0.938725
353	0.184945	0.193	0.188972

## Sheet: Fig 2D
See table S6 for full model information
Model and Foreground	w2/wd
CmD_RodentsBatsPrimates	Rodents: 0.52
	Bats:2.44
CmD_Primates	Primates:0.39

## Sheet: Fig 2E
Sample	Baselined RBD association relative to human	mean	std deviation
Human	100.383	99.9988	25.0404
Human	124.845
Human	74.7683
Mouse	0.461533	0.538455	0.133233
Mouse	0.692299
Mouse	0.461533
Mouse_Sextuple mutant	68.5376	78.7298	11.398
Mouse_Sextuple mutant	76.6145
Mouse_Sextuple mutant	91.0374

## Sheet: Fig 2F
ACE2	Relative luciferase units	Average	SD	SE
human	15211.5	14633.6	2128.27	1064.13
human	16627
human	11619.5
human	15076.5
mouse	566.5	615.375	75.2622	37.6311
mouse	660.5
mouse	696.5
mouse	538
mouse mut	27089	21600.9	3684.28	1842.14
mouse mut	19357
mouse mut	20369
mouse mut	19588.5

## Sheet: Fig 2G
ACE2	Time (min)	baselined fluoresence
		replicate 1	replicate 2	replicate 3	replicate 4	replicate 5
human
	10	6870.6	6915.6	7394.6	7483.6	7782.6
	60	31948.6	31358.6	32277.6	31621.6	32282.6
	120	59620.6	57586.6	59195.6	58910.6	59349.6
mouse
	10	16310.6	14826.6	13737.6	13654.6	14036.6
	60	63003.6	61767.6	60585.6	60312.6	59658.6
	120	88436.6	86940.6	86772.6	86795.6	87463.6
mouse_sextuple mutant
	10	10268.6	10261.6	10174.6	10656.6	10935.6
	60	46073.6	45703.6	44395.6	46287.6	46422.6
	120	76869.6	76004.6	75054.6	76351.6	76731.6

## Sheet: Fig 2H
Sample	Singlets/Cells/ACE2 | Median (PE-A :: null) relative to WT	mean	Standard deviation	Standard error
WT+RBD	0.932203	1	0.286616	0.165478
WT+RBD	0.753361
WT+RBD	1.31444
Q24N+RBD	83.7433	96.4439	14.6426	8.45389
Q24N+RBD	93.1283
Q24N+RBD	112.46
L79T+RBD	113.342	107.807	10.5025	6.06363
L79T+RBD	95.6952
L79T+RBD	114.385
M82S+RBD	93.4492	99.8396	11.8408	6.8363
M82S+RBD	92.5668
M82S+RBD	113.503
Y83F+RBD	81.6578	84.385	3.66885	2.11821
Y83F+RBD	82.9412
Y83F+RBD	88.5561
P84S+RBD	86.1497	101.604	14.2504	8.22748
P84S+RBD	104.439
P84S+RBD	114.225
K353H+RBD	57.5939	54.158	3.3209	1.91732
K353H+RBD	53.9144
K353H+RBD	50.9656

## Sheet: Fig 2I
ACE2	Time (min)	baselined fluoresence
		replicate 1	replicate 2	replicate 3	replicate 4	replicate 5
WT
	10	13588.7	12879.7	12437.7
	60	58368.7	57989.7	58934.7
	120	98003.7	97688.7	99507.7
Q24N
	10	10106.3	10134.3	10363.3
	60	38809.3	39822.3	43582.3
	120	69099.3	71312.3	76922.3
L79T
	10	9622	9329	9643
	60	42574	42017	42335
	120	75716	75858	75300
M82S
	10	9542	8896	9143
	60	38347	36684	35011
	120	69079	66334	62578
Y83F
	10	9467.67	9863.67	9300.67
	60	36918.7	38136.7	37715.7
	120	66646.7	68445.7	58152.7
P84S
	10	9722.33	9422.33	9606.33
	60	37682.3	37838.3	37374.3
	120	66315.3	66558.3	66117.3
K353H
	10	1741.6	1222.6	1187.6	1822.6	1317.6
	60	23978.6	22980.6	22753.6	23181.6	23231.6
	120	47268.6	46508.6	46337.6	46966.6	47588.6

[truncated: 19 more sheets: Fig 2J, Fig 2K, Fig 2L, Fig 2M, Fig 2N, Fig 2O, Fig 3C, Fig 3D, Fig 3E, 3F, Fig 4B, Fig 4D, Fig 4E, Fig 4F, Fig 4G, Fig S1, Fig 4A, Fig S4, Fig S6, Fig S7]
